# Supplementary material for: Surveillance Strategy for Barcelona Clinic Liver Cancer B Hepatocellular Carcinoma Achieving Complete Response: An Individualized Risk-Based Machine Learning Study
Source: Front Bioeng Biotechnol. 2021 Aug 31;9:667641. doi: 10.3389/fbioe.2021.667641 (PMC8447402; doi:10.3389/fbioe.2021.667641)
Supplement: Supplementary file 1 [file Table2.XLSX]

## Sheet: Monthlyrisk
Cohort	Month	Rate
Train	1	0
Train	2	0
Train	3	0
Train	4	3.21529
Train	5	5.43106
Train	6	2.98897
Train	7	5.00578
Train	8	3.36681
Train	9	3.67762
Train	10	4.06696
Train	11	2.72474
Train	12	2.35595
Train	13	1.6832
Train	14	1.91479
Train	15	1.64087
Train	16	2.02161
Train	17	2.47665
Train	18	0.682404
Train	19	1.17286
Train	20	1.97503
Train	21	1.59175
Train	22	1.79419
Train	23	2.73143
Train	24	1.45373
Train	25	0
Train	26	1.26024
Train	27	1.32469
Train	28	2.085
Train	29	0
Train	30	1.66744
Train	31	0
Train	32	1.64121
Train	33	0.845841
Train	34	0
Train	35	1.21249
Train	36	0
Validation	1	0
Validation	2	0
Validation	3	0
Validation	4	1.86467
Validation	5	6.89196
Validation	6	3.31775
Validation	7	3.29592
Validation	8	4.07697
Validation	9	2.77596
Validation	10	3.47577
Validation	11	5.69836
Validation	12	2.33123
Validation	13	2.94203
Validation	14	4.53963
Validation	15	1.51837
Validation	16	1.58075
Validation	17	1.48453
Validation	18	2.51491
Validation	19	1.00051
Validation	20	2.62427
Validation	21	0
Validation	22	3.40229
Validation	23	0.930018
Validation	24	0
Validation	25	1.93033
Validation	26	0
Validation	27	0
Validation	28	0
Validation	29	2.9541
Validation	30	1.21221
Validation	31	0
Validation	32	0
Validation	33	0
Validation	34	1.27728
Validation	35	2.42404
Validation	36	1.3113
