# Supplementary material for: Surveillance Strategy for Barcelona Clinic Liver Cancer B Hepatocellular Carcinoma Achieving Complete Response: An Individualized Risk-Based Machine Learning Study
Source: Front Bioeng Biotechnol. 2021 Aug 31;9:667641. doi: 10.3389/fbioe.2021.667641 (PMC8447402; doi:10.3389/fbioe.2021.667641)
Supplement: Supplementary file 2 [file Table1.XLSX]

## Sheet: surv.prob
Survival rate	Month	Cohort
100	1	Train
100	2	Train
100	3	Train
96.7847	4	Train
91.3537	5	Train
88.3647	6	Train
83.3589	7	Train
79.9921	8	Train
76.3145	9	Train
72.2475	10	Train
69.5228	11	Train
67.1668	12	Train
65.4836	13	Train
63.5689	14	Train
61.928	15	Train
59.9064	16	Train
57.4297	17	Train
56.7473	18	Train
55.5745	19	Train
53.5994	20	Train
52.0077	21	Train
50.2135	22	Train
47.4821	23	Train
46.0283	24	Train
46.0283	25	Train
44.7681	26	Train
43.4434	27	Train
41.3584	28	Train
41.3584	29	Train
39.691	30	Train
39.691	31	Train
38.0498	32	Train
37.2039	33	Train
37.2039	34	Train
35.9914	35	Train
35.9914	36	Train
100	1	Validation
100	2	Validation
100	3	Validation
98.1353	4	Validation
91.2434	5	Validation
87.9256	6	Validation
84.6297	7	Validation
80.5527	8	Validation
77.7768	9	Validation
74.301	10	Validation
68.6026	11	Validation
66.2714	12	Validation
63.3294	13	Validation
58.7898	14	Validation
57.2714	15	Validation
55.6906	16	Validation
54.2061	17	Validation
51.6912	18	Validation
50.6907	19	Validation
48.0664	20	Validation
48.0664	21	Validation
44.6641	22	Validation
43.7341	23	Validation
43.7341	24	Validation
41.8038	25	Validation
41.8038	26	Validation
41.8038	27	Validation
41.8038	28	Validation
38.8497	29	Validation
37.6375	30	Validation
37.6375	31	Validation
37.6375	32	Validation
37.6375	33	Validation
36.3602	34	Validation
33.9361	35	Validation
32.6248	36	Validation
